# Supplementary material for: Targeted long-read sequencing enriches disease-relevant genomic regions of interest to provide complete Mendelian disease diagnostics
Source: JCI Insight. 2024 Sep 12;9(20):e183902. doi: 10.1172/jci.insight.183902 (PMC11530123; doi:10.1172/jci.insight.183902)
Supplement: Supporting data values [file jciinsight-9-183902-s142.xlsx]

## Sheet: Figure 1C
CHR	GENE	LENGTH	READS	COVERAGE
chr1	SAMD11	120653	2844521	23.576
chr1	PEX10	109833	2506398	22.8201
chr1	CEP104	145310	3204943	22.0559
chr1	NPHP4	229592	4953396	21.5748
chr1	ESPN	136591	3000468	21.9668
chr1	NMNAT1	142073	3222899	22.6848
chr1	PEX14	258470	6303314	24.387
chr1	MFN2	135030	2815617	20.8518
chr1	EMC1	135867	3198659	23.5426
chr1	PLA2G5	163732	3851683	23.5243
chr1	DHDDS	139024	4096306	29.4647
chr1	PPT1	124550	2524458	20.2686
chr1	COL9A2	117324	2604562	22.1997
chr1	CFAP57	182028	4007936	22.0182
chr1	MMACHC	113082	2378208	21.0308
chr1	POMGNT1	131623	2739218	20.8111
chr1	RPE65	121132	2608195	21.5318
chr1	ABCA4	228314	5357132	23.4639
chr1	COL11A1	332405	7518060	22.6172
chr1	CLCC1	136143	3358872	24.6716
chr1	GNAT2	116675	2465645	21.1326
chr1	DRAM2	122883	2677632	21.7901
chr1	PEX11B	107367	2449531	22.8146
chr1	PRPF3	131754	3275087	24.8576
chr1	ADAMTSL4	111568	2700458	24.2046
chr1	SEMA4A	130386	3027277	23.2178
chr1	PEX19	109541	2428559	22.1703
chr1	ATF6	297750	6737090	22.6267
chr1	HMCN1	556558	14139681	25.4056
chr1	CFH	195461	4899442	25.0661
chr1	CRB1	310251	7775194	25.061
chr1	ADIPOR1	117746	2332197	19.807
chr1	RD3	115640	2600214	22.4854
chr1	NEK2	116973	2818611	24.0963
chr1	FLVCR1	141088	3106680	22.0194
chr1	USH2A	900557	22733368	25.2437
chr1	LYST	322599	7441659	23.0678
chr1	SDCCAG8	344057	7998223	23.2468
chr1	OR2W3	100944	2268013	22.468
chr2	NBAS	494420	12738150	25.7638
chr2	WDR35	179871	4216113	23.4396
chr2	AGBL5	128258	2780513	21.6791
chr2	ZNF513	103555	2546153	24.5874
chr2	IFT172	145428	3555388	24.4478
chr2	C2orf71	113547	2599074	22.8899
chr2	EFEMP1	158172	3524666	22.2838
chr2	PEX13	134765	3548694	26.3325
chr2	FAM161A	129295	3275435	25.333
chr2	WDPCP	808284	19476298	24.0959
chr2	ALMS1	339408	7834494	23.0828
chr2	SNRNP200	146933	3396575	23.1165
chr2	CNNM4	150972	3569044	23.6404
chr2	CNGA3	152413	3787039	24.8472
chr2	GPR45	101724	2185604	21.4856
chr2	NPHP1	182755	4070608	22.2736
chr2	MERTK	230954	5366026	23.2342
chr2	TTC21B	196341	4450579	22.6676
chr2	LRP2	335425	8161829	24.3328
chr2	BBS5	127175	2710159	21.3105
chr2	CERKL	243993	5753879	23.5821
chr2	NEUROD1	107459	2404425	22.3753
chr2	TMEM237	123386	2763668	22.3986
chr2	ARMC9	278302	6153946	22.1125
chr2	PDE6D	153839	3562618	23.1581
chr2	KCNJ13	110763	2342933	21.1527
chr2	SAG	139239	3334750	23.9498
chr2	SPP2	126455	2808004	22.2056
chr2	TRAF3IP1	180456	4311472	23.8921
chr3	TRNT1	123946	3053754	24.6378
chr3	CTNNB1	165355	3713820	22.4597
chr3	CLEC3B	134523	2800870	20.8208
chr3	LZTFL1	192726	4499594	23.3471
chr3	TREX1	101834	2016208	19.799
chr3	GNAT1	106086	2158372	20.3455
chr3	MAPKAPK3	137771	2939036	21.3328
chr3	ARL13B	175539	4275008	24.3536
chr3	ARL6	136708	3482222	25.472
chr3	IMPG2	198029	4579575	23.1258
chr3	IQCB1	165318	3983474	24.0958
chr3	RHO	106705	2135897	20.0168
chr3	NPHP3	141805	3325745	23.4529
chr3	RBP1	122395	2568880	20.9884
chr3	CLRN1	146836	3773657	25.6998
chr3	IFT80	242894	6176428	25.4285
chr3	SLC7A14	226527	5177814	22.8574
chr3	P3H2	265709	6716895	25.2791
chr3	OPA1	204667	4906206	23.9717
chr3	PCYT1A	173735	3783139	21.7753
chr3	CEP19	105973	2470167	23.3094
chr4	PDE6B	145198	3222475	22.1937
chr4	WFS1	133416	2810227	21.0636
chr4	HMX1	125763	2647352	21.0503
chr4	RAB28	223011	5865644	26.302
chr4	CC2D2A	231687	5552885	23.9672
chr4	PROM1	221302	5412014	24.4553
chr4	ADGRA3	270995	6210206	22.9163
chr4	DTHD1	165895	3928578	23.6811
chr4	WDR19	203306	4631171	22.7793
chr4	CNGA1	180704	4192669	23.2019
chr4	SRD5A3	126858	3036453	23.9358
chr4	COQ2	123378	2890710	23.4297
chr4	MTTP	160238	3775700	23.5631
chr4	CISD2	123933	2831973	22.8508
chr4	LRIT3	124208	2988168	24.0578
chr4	ALPK1	257112	5865429	22.8127
chr4	BBS7	146158	3747745	25.6417
chr4	BBS12	112240	2681241	23.8885
chr4	PLK4	118331	2975537	25.1459
chr4	MFSD8	148235	3555559	23.986
chr4	SCLT1	328679	7557654	22.994
chr4	LRAT	226175	5499189	24.3139
chr4	CPE	237353	5622809	23.6896
chr4	CYP4V2	121896	2683534	22.0149
chr5	SLC45A2	140070	3484020	24.8734
chr5	AMACR	121939	2964232	24.3091
chr5	C5orf42	243193	6136288	25.2322
chr5	HCN1	541550	13471611	24.876
chr5	CWC27	349820	9106541	26.0321
chr5	POC5	143324	3511187	24.4982
chr5	VCAN	210685	4730623	22.4535
chr5	ADGRV1	735093	18663784	25.3897
chr5	NR2F1	111389	2321595	20.8422
chr5	SLC25A46	127025	2865973	22.5623
chr5	TMED7	119782	3084261	25.749
chr5	CEP120	178702	4450071	24.9022
chr5	CTNNA1	424067	10061233	23.7256
chr5	HARS	118502	2759055	23.2828
chr5	PDE6A	186840	4133940	22.1256
chr5	GRM6	118619	2583949	21.7836
chr6	MAK	175830	4065259	23.1204
chr6	COL11A2	129818	2668344	20.5545
chr6	TULP1	115022	2599774	22.6024
chr6	GUCA1A	124643	3119862	25.0304
chr6	GUCA1B	111672	2802209	25.0932
chr6	PRPH2	125999	2606284	20.685
chr6	PEX6	115316	2313874	20.0655
chr6	EYS	2087246	53659895	25.7085
chr6	COL9A1	188022	4116590	21.8942
chr6	RIMS1	616440	14885251	24.1471
chr6	IMPG1	251564	6110984	24.292
chr6	LCA5	152467	3631360	23.8174
chr6	ELOVL4	132739	3020672	22.7565
chr6	PRDM13	108804	2313786	21.2656
chr6	RTN4IP1	158727	3712851	23.3914
chr6	PDSS2	407002	9656229	23.7253
chr6	AHI1	314233	7475574	23.7899
chr6	PEX7	191370	4501418	23.5221
chr6	PEX3	139811	3713828	26.5632
chr7	CRPPA	514979	13064246	25.3685
chr7	AHR	529793	12758860	24.0827
chr7	KLHL7	172156	4143310	24.0672
chr7	RP9	114607	3031005	26.4469
chr7	BBS9	867623	22510088	25.9445
chr7	PEX1	141500	3715573	26.2585
chr7	TSPAN12	171082	4212628	24.6234
chr7	IMPDH1	117975	2525296	21.4053
chr7	OPN1SW	103299	2092265	20.2545
chr7	CEP41	148662	3290310	22.1328
chr7	KIAA1549	250008	5847494	23.3892
chr8	CLN8	145933	3000282	20.5593
chr8	RP1L1	205838	4395713	21.3552
chr8	ADAM9	208392	5092913	24.4391
chr8	HGSNAT	162391	4359116	26.8433
chr8	RP1	462298	11428805	24.7217
chr8	TTPA	137500	3574761	25.9983
chr8	CSPP1	234361	5850138	24.9621
chr8	PEX2	120786	2554331	21.1476
chr8	CNGB3	289698	6923705	23.8997
chr8	TMEM67	164390	3983290	24.2307
chr8	C8orf37	124288	2699583	21.7204
chr8	GDF6	118473	2827064	23.8625
chr8	VPS13B	964314	24527477	25.4352
chr9	KCNV2	112527	2545962	22.6253
chr9	TYRP1	124846	2850759	22.8342
chr4	MPDZ	273886	6734203	24.5876
chr9	IFT74	215891	5806775	26.8968
chr9	TOPORS	112042	2331222	20.8067
chr9	MIR204	100109	2575032	25.7223
chr9	CEP78	143628	3238098	22.545
chr9	INVS	302932	7334843	24.2128
chr9	PRPF4	118367	2980478	25.18
chr9	DFNB31	203393	4364238	21.4572
chr9	TRIM32	113998	2729425	23.9427
chr9	DYNC2I2	123126	2927768	23.7786
chr9	EXOSC2	111173	2892440	26.0175
chr9	INPP5E	111226	2268536	20.3957
chr9	TUBB4B	102420	2216983	21.646
chr10	PHYH	124616	2967165	23.8105
chr10	PDSS1	149097	3419897	22.9374
chr10	YME1L1	145155	3184147	21.9362
chr10	ACBD5	146916	3286252	22.3682
chr10	MTPAP	164647	3706636	22.5126
chr10	RBP3	109518	2526517	23.0694
chr10	ERCC6	185068	4804212	25.9592
chr10	PCDH15	1925171	48076186	24.9724
chr10	ATOH7	101518	2299592	22.6521
chr10	HK1	231900	5091272	21.9546
chr10	CDH23	519027	11963845	23.0505
chr10	LRMDA	1228544	29862947	24.3076
chr10	CDHR1	125084	2779058	22.2175
chr10	RGR	129294	2756366	21.3186
chr10	KIF11	162265	3454218	21.2875
chr10	RBP4	110057	2472794	22.4683
chr10	PDE6C	153473	3641537	23.7275
chr10	TCTN3	130747	3429786	26.2322
chr10	PAX2	194341	4782929	24.611
chr10	PDZD7	124616	2922912	23.4554
chr10	ARL3	140666	2760188	19.6223
chr10	BBIP1	120471	2576379	21.3859
chr10	OAT	121673	2514983	20.67
chr10	DHX32	160099	4562376	28.4972
chr11	CTSD	111818	2221332	19.8656
chr11	TPP1	106680	2333811	21.8767
chr11	TUB	186999	4132491	22.099
chr11	TEAD1	370316	8823023	23.8257
chr11	USH1C	150521	3141778	20.8727
chr11	PAX6	133182	2945416	22.1157
chr11	PEX16	109149	2099349	19.2338
chr11	ZNF408	104882	2617183	24.9536
chr11	TMEM138	107165	2782709	25.9666
chr11	TMEM216	106503	2656784	24.9456
chr11	BEST1	115452	2394838	20.7431
chr11	ASRGL1	155964	3514218	22.5322
chr11	ROM1	103394	2392962	23.1441
chr11	BBS1	123007	2548899	20.7216
chr11	CABP4	107907	2299029	21.3057
chr11	LRP5	236684	5835022	24.6532
chr11	CAPN5	159194	3327466	20.902
chr11	MYO7A	186995	4054932	21.6847
chr11	TMEM126A	108580	2488372	22.9174
chr11	FZD4	109716	2733752	24.9166
chr11	TYR	217884	5605096	25.7251
chr11	DYNC2H1	470453	11854609	25.1983
chr11	CEP164	198709	5208082	26.2096
chr11	DSCAML1	489753	11520782	23.5237
chr11	C1QTNF5	101998	2587308	25.3663
chr11	MFRP	107763	2675164	24.8245
chr12	CACNA2D4	226703	4984228	21.9857
chr12	GNB3	107439	2431120	22.6279
chr12	PEX5	129889	2906803	22.3791
chr12	PDE6H	108823	2519045	23.1481
chr12	COL2A1	131587	2959069	22.4875
chr12	RDH5	104338	2350842	22.531
chr12	GNS	145986	3755718	25.7266
chr12	CCT2	116144	2823720	24.3122
chr12	BBS10	103941	2230046	21.4549
chr12	CEP290	193083	4520209	23.4107
chr12	POC1B	206329	4817436	23.3483
chr12	CEP83	253539	5405998	21.3222
chr12	MVK	124870	2636061	21.1104
chr12	IFT81	194458	4675047	24.0414
chr12	TCTN1	135403	3220999	23.7882
chr12	C12orf65	124524	2851190	22.8967
chr12	TCTN2	137286	3331698	24.2683
chr13	GJB6	110403	2848953	25.805
chr13	IFT88	224368	5609431	25.001
chr13	ITM2B	137745	2841339	20.6275
chr13	RCBTB1	153612	3302803	21.5009
chr13	CLN5	128483	3037863	23.6441
chr13	GRK1	170517	3380139	19.8229
chr14	RPGRIP1	163362	3505644	21.4594
chr14	NRL	136348	3304329	24.2345
chr14	OTX2	116788	2519831	21.5761
chr14	KIAA0586	223912	5479205	24.4703
chr14	SIX6	103704	2485906	23.9712
chr14	RDH11	118993	2639713	22.1838
chr14	RDH12	132565	3027517	22.838
chr14	VSX2	123289	2725173	22.1039
chr14	TTLL5	421454	10320111	24.4869
chr14	IFT43	282449	6724106	23.8064
chr14	SPATA7	185426	4851770	26.1655
chr14	TTC8	156925	3817382	24.3262
chr14	FBLN5	178575	4436568	24.8443
chr15	OCA2	444440	11458149	25.7811
chr15	TRPM1	260212	6744452	25.9191
chr15	DNAJC17	142317	3212718	22.5744
chr15	TUBGCP4	140550	3472614	24.7073
chr15	SLC24A5	121682	3235465	26.5895
chr15	SLC24A1	149629	3564442	23.8219
chr15	CLN6	150219	3577270	23.8137
chr15	NR2E3	125621	2825116	22.4892
chr15	BBS4	152296	3379541	22.1906
chr15	SCAPER	657540	16617825	25.2727
chr15	CIB2	126929	3199579	25.2076
chr15	IDH3A	140447	3583932	25.518
chr15	RLBP1	111745	2683807	24.0172
chr15	KIF7	146678	3949531	26.9265
chr16	GNPTG	112182	2143459	19.107
chr16	IFT140	201645	4477408	22.2044
chr16	CLUAP1	138072	3388257	24.5398
chr16	ABCC6	174594	4072618	23.3262
chr16	KIAA0556	330236	8223526	24.902
chr16	CLN3	121464	2638939	21.7261
chr16	ZNF423	470395	11107560	23.6133
chr16	RPGRIP1L	205785	5142474	24.9895
chr16	BBS2	153251	3667259	23.9298
chr16	ARL2BP	108376	2570455	23.7179
chr16	CNGB1	188788	4334796	22.9612
chr16	CDH3	186427	4405837	23.633
chr16	DHX38	119299	2758442	23.1221
chr16	TMEM231	119527	2444026	20.4475
chr16	ADAMTS18	287221	7262805	25.2865
chr17	PRPF8	134238	2753403	20.5114
chr17	AIPL1	141506	3452465	24.398
chr17	PITPNM3	205292	4951525	24.1194
chr17	KIAA0753	162564	3781445	23.2613
chr17	GUCY2D	117727	2611217	22.1803
chr17	TMEM107	103942	2352663	22.6344
chr17	CTC1	123241	2892374	23.4693
chr17	B9D1	143885	3025328	21.026
chr17	UNC119	105923	2524062	23.8292
chr17	PEX12	104068	2378352	22.8538
chr17	GPR179	119385	2632751	22.0526
chr17	NAGLU	108208	2488307	22.9956
chr17	GRN	107860	2517715	23.3424
chr17	MKS1	114164	2585738	22.6493
chr17	GDPD1	155503	4205519	27.0446
chr17	YPEL2	170074	4199225	24.6906
chr17	CA4	120957	2472540	20.4415
chr17	RGS9	226891	5206934	22.9491
chr17	ARSG	263549	6240023	23.6769
chr17	FDXR	110534	2387303	21.5979
chr17	USH1G	107173	2402247	22.4147
chr17	PRCD	125992	2465706	19.5703
chr17	SGSH	114207	2244729	19.6549
chr17	FSCN2	108753	2443828	22.4714
chr17	PDE6G	112653	2376118	21.0924
chr18	LAMA1	276055	6843184	24.7892
chr19	REEP6	106761	2419912	22.6666
chr19	RAX2	103139	2160890	20.9512
chr19	ARHGEF18	177371	4085525	23.0338
chr19	PNPLA6	127760	3033010	23.7399
chr19	NXNL1	105501	2582551	24.4789
chr19	RGS9BP	102452	2434804	23.7653
chr19	B9D2	109748	2487785	22.6682
chr19	OPA3	174785	4048565	23.1631
chr19	CRX	123551	2947556	23.857
chr19	PRKCG	128462	2828032	22.0145
chr19	PRPF31	116309	2319313	19.941
chr20	IDH3B	105824	2519373	23.8072
chr20	PANK2	141043	3109314	22.0451
chr20	MKKS	133213	3073213	23.0699
chr20	JAG1	136315	3031287	22.2374
chr20	KIZ	220639	5280143	23.9311
chr20	ABHD12	196093	4616059	23.5402
chr20	CEP250	164116	3784209	23.0581
chr20	COL9A3	124915	2650491	21.2184
chr20	DNAJC5	140905	3183923	22.5962
chr20	PRPF6	151968	3180017	20.9256
chr21	C21orf2	110458	2296556	20.7912
chr21	COL18A1	208555	4512958	21.6392
chr22	PEX26	153218	3300265	21.5397
chr22	PISD	143941	3189776	22.1603
chr22	TIMP3	161336	3333055	20.6591
chr22	LARGE1	860615	21362931	24.8229
chr22	IFT27	118054	2593202	21.9662
chr22	ACO2	159872	3488142	21.8183
chr22	TUBGCP6	127334	2545467	19.9905
chrX	GPR143	160951	1962237	12.1915
chrX	OFD1	134612	1538227	11.4271
chrX	RS1	132420	1446703	10.9251
chrX	RPGR	158381	1839242	11.6128
chrX	NYX	128367	1360605	10.5993
chrX	NDP	124619	1604313	12.8737
chrX	RP2	145315	1873279	12.8912
chrX	CACNA1F	128308	1435097	11.1848
chrX	ARR3	113535	1136525	10.0103
chrX	PGK1	318556	3846394	12.0745
chrX	CHM	286381	3707578	12.9463
chrX	TIMM8A	103081	950542	9.22131
chrX	PRPS1	123565	1353151	10.9509
chrX	FRMD7	151027	1748830	11.5796
chrX	ABCD1	119899	1281126	10.685

## Sheet: Figure 1D
Per Base Coverage								Phase Breadth
	Minimum (Q0)	First Quartile (Q1)	Median (Q2)	Third Quartile (Q3)	Maximum (Q4)				Mean	Standard deviation	Median	quantile_25	quantile_50	quantile_75
Adaptive channels	18.98	22.19	23.25	24.88	26.88			Adaptive channels	0.841787	0.269169	1	0.788712	1	1
Non-adaptive Channels	1.15	2.69	3.3	4.23	6.5			Whole genome channels	0.646839	0.354395	0.69	0.347697	0.693737	1
Whole genome channels	4.46	5.28	5.69	5.97	6.87

## Sheet: Figure 2A
Per Base Coverage								Phase Breadth
	Minimum (Q0)	First Quartile (Q1)	Median (Q2)	Third Quartile (Q3)	Maximum (Q4)				Mean	Standard deviation	Median	quantile_25	quantile_50	quantile_75
Subject 2-Adaptive Channels	22.47	34.31	38.67	42.55	51.76			Subject 2	0.933412	0.198094	1	1	1	1
Subject 2-Non-adaptive Channels	0.98	1.96	2.39	3.02	3.92			Subject 3	0.886119	0.245958	1	0.963367	1	1
Subject 3-Adaptive Channels	16.03	21.53	23.96	25.88	29.92			Subject 4	0.915812	0.21989	1	1	1	1
Subject 3-Non-adaptive Channels	0.39	1.29	1.84	2.39	3.29			Subject 5	0.95289	0.173405	1	1	1	1
Subject 4-Adaptive Channels	13.8	20.75	23.76	25.84	30.86			Subject 6	0.891645	0.244102	1	0.991301	1	1
Subject 4-Non-adaptive Channels	1.06	1.29	1.37	1.45	1.76			Subject 7	0.972736	0.110676	1	1	1	1
Subject 5-Adaptive Channels	12.24	18	20.39	22.59	28.67			Subject 8	0.917043	0.20135	1	1	1	1
Subject 5-Non-adaptive Channels	0.63	1.65	2.08	2.47	3.33			Subject 9	0.879813	0.244135	1	0.927609	1	1
Subject 6-Adaptive Channels	15.37	19.1	20.67	22	25.69			Subject 10	0.88907	0.234464	1	0.940472	1	1
Subject 6-Non-adaptive Channels	1.14	2.12	2.78	3.29	4.24			Subject 11	0.912469	0.217501	1	1	1	1
Subject 7-Adaptive Channels	7.96	13.33	15.53	17.14	22.86			Subject 12	0.897865	0.226773	1	0.975586	1	1
Subject 7-Non-adaptive Channels	0.31	0.55	0.67	0.75	0.98
Subject 8-Adaptive Channels	13.17	16.35	17.57	18.78	21.69
Subject 8-Non-adaptive Channels	0.31	1.25	1.84	2.43	3.29
Subject 9-Adaptive Channels	20.82	26.2	28.31	30.04	35.29
Subject 9-Non-adaptive Channels	1.25	2.24	2.71	3.33	4.24
Subject 10-Adaptive Channels	13.73	18.86	20.86	22.67	27.14
Subject 10-Non-adaptive Channels	0.55	1.29	1.73	2.27	3.18
Subject 11-Adaptive Channels	22.82	28.59	30.86	32.82	37.57
Subject 11-Non-adaptive Channels	1.18	2.24	2.71	3.33	4.24
Subject 12-Adaptive Channels	24.59	31.1	33.25	36.12	42.16
Subject 12-Non-adaptive Channels	2.35	3.29	3.8	4.39	5.15

## Sheet: Figure 2B
Per Base Coverage								Phase Breadth
	Minimum (Q0)	First Quartile (Q1)	Median (Q2)	Third Quartile (Q3)	Maximum (Q4)				Mean	Standard deviation	Median	quantile_25	quantile_50	quantile_75
Subject 13-Adaptive Channels	14.04	17.65	19.53	20.78	24.43			Subject 13	0.876046	0.251507	1	0.91172	1	1
Subject 13-Non-adaptive Channels	0.35	1.25	1.8	2.39	3.29			Subject 14	0.913492	0.206562	1	1	1	1
Subject 14-Adaptive Channels	25.21	29.8	31.84	33.57	38.16			Subject 15	0.982077	0.0924865	1	1	1	1
Subject 14-Non-adaptive Channels	1.33	2.12	2.71	3.22	4.12			Subject 16	0.841993	0.264521	1	0.783489	1	1
Subject 15-Adaptive Channels	15.37	21.49	23.69	25.69	30.98			Subject 17	0.911865	0.212771	1	1	1	1
Subject 15-Non-adaptive Channels	0.12	1.06	1.61	2.16	3.22			Subject 18	0.935381	0.185563	1	1	1	1
Subject 16-Adaptive Channels	8.63	11.57	12.94	14.04	16.94			Subject 19	0.930972	0.185348	1	1	1	1
Subject 16-Non-adaptive Channels	0.2	0.47	0.9	1.53	2.04			Subject 20	0.917909	0.206397	1	1	1	1
Subject 17-Adaptive Channels	13.69	16.94	18.86	20.59	25.02
Subject 17-Non-adaptive Channels	0.94	1.18	1.29	1.41	1.61
Subject 18-Adaptive Channels	14.9	19.14	20.94	22.39	26.2
Subject 18-Non-adaptive Channels	0.82	1.06	1.14	1.22	1.45
Subject 19-Adaptive Channels	23.57	28.55	30.43	32.35	37.41
Subject 19-Non-adaptive Channels	2.16	3.14	3.73	4.27	5.06
Subject 20-Adaptive Channels	16.59	21.53	23.33	25.45	30.71
Subject 20-Non-adaptive Channels	1.88	2.08	2.16	2.39	2.67
	25.5
	48	53	55	61	68
	1.88235	2.07843	2.15686	2.39216	2.66667

## Sheet: Supplemental Figure 1A
Chromosome	Gene	Expected_coverage	Observed_coverage
chr1	SAMD11	0.00165283	0.00166822
chr1	PEX10	0.00150461	0.00151397
chr1	CEP104	0.00199061	0.00197672
chr1	NPHP4	0.0031452	0.00304507
chr1	ESPN	0.00187117	0.00186246
chr1	NMNAT1	0.00194627	0.00192531
chr1	PEX14	0.0035408	0.00363352
chr1	MFN2	0.00184979	0.00192531
chr1	EMC1	0.00186125	0.00192531
chr1	PLA2G5	0.00224298	0.00238807
chr1	DHDDS	0.0019045	0.00179962
chr1	PPT1	0.00170622	0.00181105
chr1	COL9A2	0.00160723	0.00163394
chr1	CFAP57	0.00249362	0.00245091
chr1	MMACHC	0.00154912	0.00164537
chr1	POMGNT1	0.00180311	0.00206242
chr1	RPE65	0.0016594	0.0018339
chr1	ABCA4	0.00312769	0.0030565
chr1	COL11A1	0.00455364	0.00529602
chr1	CLCC1	0.00186503	0.00206242
chr1	GNAT2	0.00159834	0.00131401
chr1	DRAM2	0.00168338	0.00165108
chr1	PEX11B	0.00147083	0.00162251
chr1	PRPF3	0.00180491	0.00182247
chr1	ADAMTSL4	0.00152838	0.00142256
chr1	SEMA4A	0.00178617	0.00184532
chr1	PEX19	0.00150061	0.00165108
chr1	ATF6	0.0040789	0.00383919
chr1	HMCN1	0.00762433	0.00776407
chr1	CFH	0.00267764	0.00272514
chr1	CRB1	0.00425015	0.00435337
chr1	ADIPOR1	0.00161301	0.00166822
chr1	RD3	0.00158416	0.0015311
chr1	NEK2	0.00160242	0.00172535
chr1	FLVCR1	0.00193278	0.00193102
chr1	USH2A	0.0123368	0.0126545
chr1	LYST	0.00441931	0.00418769
chr1	SDCCAG8	0.00471326	0.00457618
chr1	OR2W3	0.00138284	0.00133686
chr2	NBAS	0.0067731	0.00669001
chr2	WDR35	0.00246407	0.00257089
chr2	AGBL5	0.00175702	0.00155396
chr2	ZNF513	0.00141861	0.00145112
chr2	IFT172	0.00199223	0.00213098
chr2	C2orf71	0.00155549	0.00147397
chr2	EFEMP1	0.00216681	0.00225095
chr2	PEX13	0.00184616	0.00185104
chr2	FAM161A	0.00177122	0.00187389
chr2	WDPCP	0.0110727	0.0116947
chr2	ALMS1	0.00464958	0.00486183
chr2	SNRNP200	0.00201285	0.00194245
chr2	CNNM4	0.00206818	0.00211384
chr2	CNGA3	0.00208792	0.0022281
chr2	GPR45	0.00139352	0.00149111
chr2	NPHP1	0.00250357	0.00258231
chr2	MERTK	0.00316386	0.00326788
chr2	TTC21B	0.00268969	0.00263373
chr2	LRP2	0.00459501	0.00487326
chr2	BBS5	0.00174218	0.00179962
chr2	CERKL	0.00334248	0.00327359
chr2	NEUROD1	0.00147209	0.00155396
chr2	TMEM237	0.00169027	0.00191959
chr2	ARMC9	0.00381248	0.00389632
chr2	PDE6D	0.00210745	0.00219953
chr2	KCNJ13	0.00151735	0.00160537
chr2	SAG	0.00190745	0.00194816
chr2	SPP2	0.00173232	0.00169107
chr2	TRAF3IP1	0.00247208	0.00242806
chr3	TRNT1	0.00169795	0.00189103
chr3	CTNNB1	0.00226521	0.00218811
chr3	CLEC3B	0.00184284	0.00190817
chr3	LZTFL1	0.00264017	0.00274799
chr3	TREX1	0.00139503	0.00125688
chr3	GNAT1	0.00145328	0.0014397
chr3	MAPKAPK3	0.00188734	0.00179391
chr3	ARL13B	0.00240472	0.00261088
chr3	ARL6	0.00187277	0.00185675
chr3	IMPG2	0.00271281	0.00282226
chr3	IQCB1	0.0022647	0.00226809
chr3	RHO	0.00146176	0.00129687
chr3	NPHP3	0.0019426	0.00205099
chr3	RBP1	0.0016767	0.00163394
chr3	CLRN1	0.00201152	0.00209099
chr3	IFT80	0.00332742	0.00369065
chr3	SLC7A14	0.00310321	0.00280512
chr3	P3H2	0.00363997	0.00359353
chr3	OPA1	0.00280375	0.00286225
chr3	PCYT1A	0.00238001	0.00245662
chr3	CEP19	0.00145173	0.00144541
chr4	PDE6B	0.00198908	0.00184532
chr4	WFS1	0.00182768	0.00179391
chr4	HMX1	0.00172284	0.00149683
chr4	RAB28	0.00305504	0.00315362
chr4	CC2D2A	0.0031739	0.00307935
chr4	PROM1	0.00303163	0.00291938
chr4	ADGRA3	0.00371238	0.00367922
chr4	DTHD1	0.00227261	0.00233665
chr4	WDR19	0.0027851	0.00303364
chr4	CNGA1	0.00247548	0.00260516
chr4	SRD5A3	0.00173784	0.00158824
chr4	COQ2	0.00169016	0.00162251
chr4	MTTP	0.00219511	0.00221667
chr4	CISD2	0.00169777	0.00174249
chr4	LRIT3	0.00170153	0.00186246
chr4	ALPK1	0.0035222	0.00353068
chr4	BBS7	0.00200223	0.00206813
chr4	BBS12	0.00153758	0.00162251
chr4	PLK4	0.00162103	0.00177105
chr4	MFSD8	0.00203068	0.00237093
chr4	SCLT1	0.0045026	0.00466187
chr4	LRAT	0.00309839	0.00310791
chr4	CPE	0.00325152	0.00327931
chr4	CYP4V2	0.00166986	0.0017482
chr5	SLC45A2	0.00191883	0.00206813
chr5	AMACR	0.00167045	0.00185104
chr5	C5orf42	0.00333152	0.0037992
chr5	HCN1	0.00741874	0.0075584
chr5	CWC27	0.00479221	0.00509607
chr5	POC5	0.00196341	0.00206813
chr5	VCAN	0.00288619	0.00302793
chr5	ADGRV1	0.0100701	0.0101864
chr5	NR2F1	0.00152593	0.00165679
chr5	SLC25A46	0.00174013	0.00192531
chr5	TMED7	0.0016409	0.00153682
chr5	CEP120	0.00244805	0.00254232
chr5	CTNNA1	0.00580933	0.0055931
chr5	HARS	0.00162337	0.00170821
chr5	PDE6A	0.00255954	0.00258231
chr5	GRM6	0.00162497	0.00163965
chr6	MAK	0.00240871	0.00253661
chr6	COL11A2	0.00177839	0.00153682
chr6	TULP1	0.0015757	0.00151968
chr6	GUCA1A	0.00170749	0.00165108
chr6	GUCA1B	0.0015298	0.00150825
chr6	PRPH2	0.00172607	0.00173106
chr6	PEX6	0.00157972	0.00147969
chr6	EYS	0.0285933	0.0297137
chr6	COL9A1	0.00257573	0.0027537
chr6	RIMS1	0.00844466	0.00889526
chr6	IMPG1	0.00344619	0.0035821
chr6	LCA5	0.00208866	0.00198244
chr6	ELOVL4	0.0018184	0.00195387
chr6	PRDM13	0.00149051	0.00152539
chr6	RTN4IP1	0.00217441	0.00217668
chr6	PDSS2	0.00557555	0.00577592
chr6	AHI1	0.0043047	0.0044105
chr6	PEX7	0.00262159	0.00278798
chr6	PEX3	0.00191528	0.00203957
chr7	CRPPA	0.00705474	0.00763839
chr7	AHR	0.00725767	0.00771837
chr7	KLHL7	0.00235838	0.00243948
chr7	RP9	0.00157001	0.00191388
chr7	BBS9	0.0118856	0.0124659
chr7	PEX1	0.00193842	0.00195387
chr7	TSPAN12	0.00234367	0.00236521
chr7	IMPDH1	0.00161615	0.00152539
chr7	OPN1SW	0.0014151	0.00147969
chr7	CEP41	0.00203653	0.00193102
chr7	KIAA1549	0.00342488	0.0035821
chr8	CLN8	0.00199915	0.00193673
chr8	RP1L1	0.00281979	0.00269657
chr8	ADAM9	0.00285478	0.0028851
chr8	HGSNAT	0.00222461	0.00522747
chr8	RP1	0.00633306	0.00621012
chr8	TTPA	0.00188362	0.00204528
chr8	CSPP1	0.00321053	0.00345641
chr8	PEX2	0.00165466	0.00172535
chr8	CNGB3	0.0039686	0.00422196
chr8	TMEM67	0.00225199	0.00223953
chr8	C8orf37	0.00170263	0.00176534
chr8	GDF6	0.00162297	0.0017482
chr8	VPS13B	0.0132102	0.0133058
chr9	KCNV2	0.00154152	0.00154253
chr9	TYRP1	0.00171027	0.00189103
chr4	MPDZ	0.00375199	0.00405057
chr9	IFT74	0.00295751	0.00283369
chr9	TOPORS	0.00153487	0.00158824
chr9	MIR204	0.0013714	0.0015311
chr9	CEP78	0.00196757	0.00192531
chr9	INVS	0.00414989	0.00451904
chr9	PRPF4	0.00162152	0.00173106
chr9	DFNB31	0.0027863	0.00258802
chr9	TRIM32	0.00156167	0.00179391
chr9	DYNC2I2	0.00168671	0.00182247
chr9	EXOSC2	0.00152297	0.00139399
chr9	INPP5E	0.00152369	0.00138256
chr9	TUBB4B	0.00140306	0.00129116
chr10	PHYH	0.00170712	0.0018796
chr10	PDSS1	0.00204249	0.00209099
chr10	YME1L1	0.00198849	0.00217668
chr10	ACBD5	0.00201261	0.00233665
chr10	MTPAP	0.00225551	0.0023138
chr10	RBP3	0.0015003	0.00138256
chr10	ERCC6	0.00253526	0.00253089
chr10	PCDH15	0.0263731	0.0254632
chr10	ATOH7	0.0013907	0.00136543
chr10	HK1	0.00317682	0.00282226
chr10	CDH23	0.00711019	0.00688426
chr10	LRMDA	0.0168299	0.0167793
chr10	CDHR1	0.00171354	0.00165679
chr10	RGR	0.00177121	0.00166251
chr10	KIF11	0.00222288	0.00215954
chr10	RBP4	0.00150768	0.00162251
chr10	PDE6C	0.00210244	0.00242806
chr10	TCTN3	0.00179111	0.00178819
chr10	PAX2	0.00266229	0.00278798
chr10	PDZD7	0.00170712	0.00173678
chr10	ARL3	0.00192699	0.00170821
chr10	BBIP1	0.00165034	0.00150825
chr10	OAT	0.00166681	0.00144541
chr10	DHX32	0.00219321	0.00278798
chr11	CTSD	0.0015318	0.00151968
chr11	TPP1	0.00146142	0.00145683
chr11	TUB	0.00256171	0.002708
chr11	TEAD1	0.00507299	0.00489039
chr11	USH1C	0.002062	0.00204528
chr11	PAX6	0.00182447	0.00198815
chr11	PEX16	0.00149524	0.00140542
chr11	ZNF408	0.00143679	0.00145683
chr11	TMEM138	0.00146806	0.00154824
chr11	TMEM216	0.00145899	0.00149111
chr11	BEST1	0.00158159	0.00152539
chr11	ASRGL1	0.00213656	0.0021424
chr11	ROM1	0.0014164	0.00138828
chr11	BBS1	0.00168508	0.00161109
chr11	CABP4	0.00147823	0.001354
chr11	LRP5	0.00324235	0.00350783
chr11	CAPN5	0.00218081	0.00214812
chr11	MYO7A	0.00256166	0.00263944
chr11	TMEM126A	0.00148745	0.0017025
chr11	FZD4	0.00150301	0.0016168
chr11	TYR	0.00298481	0.00306221
chr11	DYNC2H1	0.00644477	0.00705565
chr11	CEP164	0.00272213	0.00264516
chr11	DSCAML1	0.00670916	0.00631295
chr11	C1QTNF5	0.00139728	0.00126259
chr11	MFRP	0.00147625	0.00130829
chr12	CACNA2D4	0.00310562	0.0023708
chr12	GNB3	0.00147182	0.00140542
chr12	PEX5	0.00177936	0.00163394
chr12	PDE6H	0.00149077	0.00147969
chr12	COL2A1	0.00180262	0.00171392
chr12	RDH5	0.00142933	0.00142256
chr12	GNS	0.00199987	0.00185675
chr12	CCT2	0.00159107	0.0016168
chr12	BBS10	0.0014239	0.00136543
chr12	CEP290	0.00264506	0.00285654
chr12	POC1B	0.00282652	0.00264516
chr12	CEP83	0.00347325	0.00354782
chr12	MVK	0.0017106	0.00157681
chr12	IFT81	0.0026639	0.00280512
chr12	TCTN1	0.0018549	0.00191388
chr12	C12orf65	0.00170586	0.00187389
chr12	TCTN2	0.00188069	0.00183961
chr13	GJB6	0.00151242	0.00145112
chr13	IFT88	0.00307363	0.00278798
chr13	ITM2B	0.00188698	0.00186818
chr13	RCBTB1	0.00210434	0.00229094
chr13	CLN5	0.0017601	0.00166822
chr13	GRK1	0.00233593	0.00156538
chr14	RPGRIP1	0.00223791	0.00237664
chr14	NRL	0.00186784	0.000936733
chr14	OTX2	0.00159989	0.00178248
chr14	KIAA0586	0.00306739	0.00299937
chr14	SIX6	0.00142065	0.00142827
chr14	RDH11	0.00163009	0.00169107
chr14	RDH12	0.00181602	0.00195959
chr14	VSX2	0.00168895	0.00175963
chr14	TTLL5	0.00577353	0.00593017
chr14	IFT43	0.00386929	0.00402772
chr14	SPATA7	0.00254017	0.00253089
chr14	TTC8	0.00214973	0.00217668
chr14	FBLN5	0.00244631	0.00245091
chr15	OCA2	0.00608842	0.00486162
chr15	TRPM1	0.00356466	0.00356496
chr15	DNAJC17	0.00194961	0.00205099
chr15	TUBGCP4	0.00192541	0.00179391
chr15	SLC24A5	0.00166693	0.00179962
chr15	SLC24A1	0.00204978	0.00195387
chr15	CLN6	0.00205786	0.00203386
chr15	NR2E3	0.00172089	0.0017482
chr15	BBS4	0.00208631	0.00213669
chr15	SCAPER	0.00900769	0.00902095
chr15	CIB2	0.00173881	0.00166822
chr15	IDH3A	0.00192399	0.00181676
chr15	RLBP1	0.0015308	0.00159966
chr15	KIF7	0.00200935	0.00208527
chr16	GNPTG	0.00153679	0.00131401
chr16	IFT140	0.00276235	0.00250233
chr16	CLUAP1	0.00189146	0.00197101
chr16	ABCC6	0.00239178	0.00248519
chr16	KIAA0556	0.00452393	0.00465616
chr16	CLN3	0.00166394	0.00171964
chr16	ZNF423	0.00644398	0.00626153
chr16	RPGRIP1L	0.00281906	0.00284511
chr16	BBS2	0.0020994	0.00213669
chr16	ARL2BP	0.00148465	0.00145683
chr16	CNGB1	0.00258622	0.00238807
chr16	CDH3	0.00255388	0.00265658
chr16	DHX38	0.00163429	0.00173106
chr16	TMEM231	0.00163741	0.0014854
chr16	ADAMTS18	0.00393466	0.00395345
chr17	PRPF8	0.00183894	0.00179391
chr17	AIPL1	0.0019385	0.00200529
chr17	PITPNM3	0.00281231	0.00295366
chr17	KIAA0753	0.00222698	0.0023138
chr17	GUCY2D	0.00161275	0.00161109
chr17	TMEM107	0.00142391	0.00140542
chr17	CTC1	0.00168829	0.0017025
chr17	B9D1	0.00197109	0.00195959
chr17	UNC119	0.00145105	0.00158824
chr17	PEX12	0.00142564	0.00150825
chr17	GPR179	0.00163546	0.00171964
chr17	NAGLU	0.00148235	0.0014854
chr17	GRN	0.00147758	0.00146826
chr17	MKS1	0.00156394	0.00137114
chr17	GDPD1	0.00213025	0.0024452
chr17	YPEL2	0.00232986	0.00241663
chr17	CA4	0.001657	0.00165108
chr17	RGS9	0.0031082	0.00323932
chr17	ARSG	0.00361038	0.00351926
chr17	FDXR	0.00151421	0.00169678
chr17	USH1G	0.00146817	0.00169678
chr17	PRCD	0.00172597	0.00183961
chr17	SGSH	0.00156453	0.00150254
chr17	FSCN2	0.00148982	0.00146255
chr17	PDE6G	0.00154324	0.00161109
chr18	LAMA1	0.0037817	0.00396488
chr19	REEP6	0.00146253	0.0016168
chr19	RAX2	0.00141291	0.00119975
chr19	ARHGEF18	0.00242982	0.00267943
chr19	PNPLA6	0.00175019	0.0018339
chr19	NXNL1	0.00144527	0.00149111
chr19	RGS9BP	0.0014035	0.00157681
chr19	B9D2	0.00150345	0.00141684
chr19	OPA3	0.00239439	0.00214812
chr19	CRX	0.00169253	0.00171392
chr19	PRKCG	0.00175981	0.00186246
chr19	PRPF31	0.00159333	0.0015711
chr20	IDH3B	0.00144969	0.00151397
chr20	PANK2	0.00193216	0.0019653
chr20	MKKS	0.0018249	0.00193673
chr20	JAG1	0.00186739	0.00185675
chr20	KIZ	0.00302255	0.00334786
chr20	ABHD12	0.00268629	0.00272514
chr20	CEP250	0.00224824	0.0022738
chr20	COL9A3	0.00171122	0.00141684
chr20	DNAJC5	0.00193027	0.00195387
chr20	PRPF6	0.00208182	0.00214812
chr21	C21orf2	0.00151317	0.00128544
chr21	COL18A1	0.00285701	0.00238807
chr22	PEX26	0.00209895	0.0021424
chr22	PISD	0.00197186	0.00184532
chr22	TIMP3	0.00221015	0.00216526
chr22	LARGE1	0.0117896	0.0117861
chr22	IFT27	0.00161723	0.00164537
chr22	ACO2	0.0021901	0.00230808
chr22	TUBGCP6	0.00174436	0.00154824

## Sheet: Supplemental Figure 1D
Chromosome	Gene	Expected_coverage	Observed_coverage
chr1	SAMD11	0.00165283	0.00166822
chr1	PEX10	0.00150461	0.00151397
chr1	CEP104	0.00199061	0.00197672
chr1	NPHP4	0.0031452	0.00304507
chr1	ESPN	0.00187117	0.00186246
chr1	NMNAT1	0.00194627	0.00192531
chr1	PEX14	0.0035408	0.00363352
chr1	MFN2	0.00184979	0.00192531
chr1	EMC1	0.00186125	0.00192531
chr1	PLA2G5	0.00224298	0.00228807
chr1	DHDDS	0.0019045	0.00179962
chr1	PPT1	0.00170622	0.00181105
chr1	COL9A2	0.00160723	0.00163394
chr1	CFAP57	0.00249362	0.00245091
chr1	MMACHC	0.00154912	0.00164537
chr1	POMGNT1	0.00180311	0.00206242
chr1	RPE65	0.0016594	0.0018339
chr1	ABCA4	0.00312769	0.0030565
chr1	COL11A1	0.00455364	0.00467301
chr1	CLCC1	0.00186503	0.00206242
chr1	GNAT2	0.00159834	0.00131401
chr1	DRAM2	0.00168338	0.00165108
chr1	PEX11B	0.00147083	0.00162251
chr1	PRPF3	0.00180491	0.00182247
chr1	ADAMTSL4	0.00152838	0.00142256
chr1	SEMA4A	0.00178617	0.00184532
chr1	PEX19	0.00150061	0.00165108
chr1	ATF6	0.0040789	0.00383919
chr1	HMCN1	0.00762433	0.00755638
chr1	CFH	0.00267764	0.00272514
chr1	CRB1	0.00425015	0.00435337
chr1	ADIPOR1	0.00161301	0.00166822
chr1	RD3	0.00158416	0.0015311
chr1	NEK2	0.00160242	0.00172535
chr1	FLVCR1	0.00193278	0.00193102
chr1	USH2A	0.0123368	0.0126545
chr1	LYST	0.00441931	0.00418769
chr1	SDCCAG8	0.00471326	0.00457618
chr1	OR2W3	0.00138284	0.00133686
chr2	NBAS	0.0067731	0.00669001
chr2	WDR35	0.00246407	0.00257089
chr2	AGBL5	0.00175702	0.00155396
chr2	ZNF513	0.00141861	0.00145112
chr2	IFT172	0.00199223	0.00213098
chr2	C2orf71	0.00155549	0.00147397
chr2	EFEMP1	0.00216681	0.00225095
chr2	PEX13	0.00184616	0.00185104
chr2	FAM161A	0.00177122	0.00187389
chr2	WDPCP	0.0110727	0.0111248
chr2	ALMS1	0.00464958	0.00486183
chr2	SNRNP200	0.00201285	0.00194245
chr2	CNNM4	0.00206818	0.00211384
chr2	CNGA3	0.00208792	0.0022281
chr2	GPR45	0.00139352	0.00149111
chr2	NPHP1	0.00250357	0.00258231
chr2	MERTK	0.00316386	0.00326788
chr2	TTC21B	0.00268969	0.00263373
chr2	LRP2	0.00459501	0.00487326
chr2	BBS5	0.00174218	0.00179962
chr2	CERKL	0.00334248	0.00327359
chr2	NEUROD1	0.00147209	0.00155396
chr2	TMEM237	0.00169027	0.00191959
chr2	ARMC9	0.00381248	0.00389632
chr2	PDE6D	0.00210745	0.00219953
chr2	KCNJ13	0.00151735	0.00160537
chr2	SAG	0.00190745	0.00194816
chr2	SPP2	0.00173232	0.00169107
chr2	TRAF3IP1	0.00247208	0.00242806
chr3	TRNT1	0.00169795	0.00189103
chr3	CTNNB1	0.00226521	0.00218811
chr3	CLEC3B	0.00184284	0.00190817
chr3	LZTFL1	0.00264017	0.00274799
chr3	TREX1	0.00139503	0.00125688
chr3	GNAT1	0.00145328	0.0014397
chr3	MAPKAPK3	0.00188734	0.00179391
chr3	ARL13B	0.00240472	0.00248039
chr3	ARL6	0.00187277	0.00185675
chr3	IMPG2	0.00271281	0.00282226
chr3	IQCB1	0.0022647	0.00226809
chr3	RHO	0.00146176	0.00129687
chr3	NPHP3	0.0019426	0.00205099
chr3	RBP1	0.0016767	0.00163394
chr3	CLRN1	0.00201152	0.00209099
chr3	IFT80	0.00332742	0.0033457
chr3	SLC7A14	0.00310321	0.00280512
chr3	P3H2	0.00363997	0.00359353
chr3	OPA1	0.00280375	0.00286225
chr3	PCYT1A	0.00238001	0.00245662
chr3	CEP19	0.00145173	0.00144541
chr4	PDE6B	0.00198908	0.00184532
chr4	WFS1	0.00182768	0.00179391
chr4	HMX1	0.00172284	0.00149683
chr4	RAB28	0.00305504	0.00315362
chr4	CC2D2A	0.0031739	0.00307935
chr4	PROM1	0.00303163	0.00291938
chr4	ADGRA3	0.00371238	0.00367922
chr4	DTHD1	0.00227261	0.00233665
chr4	WDR19	0.0027851	0.00303364
chr4	CNGA1	0.00247548	0.00260516
chr4	SRD5A3	0.00173784	0.00158824
chr4	COQ2	0.00169016	0.00162251
chr4	MTTP	0.00219511	0.00221667
chr4	CISD2	0.00169777	0.00174249
chr4	LRIT3	0.00170153	0.00186246
chr4	ALPK1	0.0035222	0.00353068
chr4	BBS7	0.00200223	0.00206813
chr4	BBS12	0.00153758	0.00162251
chr4	PLK4	0.00162103	0.00177105
chr4	MFSD8	0.00203068	0.00210395
chr4	SCLT1	0.0045026	0.00466187
chr4	LRAT	0.00309839	0.00310791
chr4	CPE	0.00325152	0.00323301
chr4	CYP4V2	0.00166986	0.0017482
chr5	SLC45A2	0.00191883	0.00206813
chr5	AMACR	0.00167045	0.00185104
chr5	C5orf42	0.00333152	0.0037992
chr5	HCN1	0.00741874	0.0075584
chr5	CWC27	0.00479221	0.00509607
chr5	POC5	0.00196341	0.00206813
chr5	VCAN	0.00288619	0.00302793
chr5	ADGRV1	0.0100701	0.0101864
chr5	NR2F1	0.00152593	0.00165679
chr5	SLC25A46	0.00174013	0.00171039
chr5	TMED7	0.0016409	0.00153682
chr5	CEP120	0.00244805	0.00254232
chr5	CTNNA1	0.00580933	0.0055931
chr5	HARS	0.00162337	0.00170821
chr5	PDE6A	0.00255954	0.00258231
chr5	GRM6	0.00162497	0.00163965
chr6	MAK	0.00240871	0.00253661
chr6	COL11A2	0.00177839	0.00180194
chr6	TULP1	0.0015757	0.00151968
chr6	GUCA1A	0.00170749	0.00165108
chr6	GUCA1B	0.0015298	0.00150825
chr6	PRPH2	0.00172607	0.00173106
chr6	PEX6	0.00157972	0.00147969
chr6	EYS	0.0285933	0.0297137
chr6	COL9A1	0.00257573	0.0027537
chr6	RIMS1	0.00844466	0.00889526
chr6	IMPG1	0.00344619	0.0035821
chr6	LCA5	0.00208866	0.00198244
chr6	ELOVL4	0.0018184	0.00195387
chr6	PRDM13	0.00149051	0.00152539
chr6	RTN4IP1	0.00217441	0.00217668
chr6	PDSS2	0.00557555	0.00577592
chr6	AHI1	0.0043047	0.0044105
chr6	PEX7	0.00262159	0.00278798
chr6	PEX3	0.00191528	0.00203957
chr7	CRPPA	0.00705474	0.00710948
chr7	AHR	0.00725767	0.00771837
chr7	KLHL7	0.00235838	0.00243948
chr7	RP9	0.00157001	0.00191388
chr7	BBS9	0.0118856	0.0124659
chr7	PEX1	0.00193842	0.00195387
chr7	TSPAN12	0.00234367	0.00236521
chr7	IMPDH1	0.00161615	0.00152539
chr7	OPN1SW	0.0014151	0.00147969
chr7	CEP41	0.00203653	0.00193102
chr7	KIAA1549	0.00342488	0.0035821
chr8	CLN8	0.00199915	0.00193673
chr8	RP1L1	0.00281979	0.00279848
chr8	ADAM9	0.00285478	0.0028851
chr8	HGSNAT	0.00222461	0.00210395
chr8	RP1	0.00633306	0.00621012
chr8	TTPA	0.00188362	0.00204528
chr8	CSPP1	0.00321053	0.00319283
chr8	PEX2	0.00165466	0.00163049
chr8	CNGB3	0.0039686	0.00391039
chr8	TMEM67	0.00225199	0.00223953
chr8	C8orf37	0.00170263	0.00176534
chr8	GDF6	0.00162297	0.0017482
chr8	VPS13B	0.0132102	0.0133058
chr9	KCNV2	0.00154152	0.00154253
chr9	TYRP1	0.00171027	0.00169104
chr4	MPDZ	0.00375199	0.00405057
chr9	IFT74	0.00295751	0.00283369
chr9	TOPORS	0.00153487	0.00158824
chr9	MIR204	0.0013714	0.0015311
chr9	CEP78	0.00196757	0.00192531
chr9	INVS	0.00414989	0.00451904
chr9	PRPF4	0.00162152	0.00173106
chr9	DFNB31	0.0027863	0.00258802
chr9	TRIM32	0.00156167	0.00179391
chr9	DYNC2I2	0.00168671	0.00182247
chr9	EXOSC2	0.00152297	0.00139399
chr9	INPP5E	0.00152369	0.00138256
chr9	TUBB4B	0.00140306	0.00129116
chr10	PHYH	0.00170712	0.0018796
chr10	PDSS1	0.00204249	0.00209099
chr10	YME1L1	0.00198849	0.00217668
chr10	ACBD5	0.00201261	0.00233665
chr10	MTPAP	0.00225551	0.0023138
chr10	RBP3	0.0015003	0.00138256
chr10	ERCC6	0.00253526	0.00253089
chr10	PCDH15	0.0263731	0.0254632
chr10	ATOH7	0.0013907	0.00136543
chr10	HK1	0.00317682	0.00282226
chr10	CDH23	0.00711019	0.00688426
chr10	LRMDA	0.0168299	0.0167793
chr10	CDHR1	0.00171354	0.00165679
chr10	RGR	0.00177121	0.00166251
chr10	KIF11	0.00222288	0.00215954
chr10	RBP4	0.00150768	0.00162251
chr10	PDE6C	0.00210244	0.00242806
chr10	TCTN3	0.00179111	0.00178819
chr10	PAX2	0.00266229	0.00278798
chr10	PDZD7	0.00170712	0.00173678
chr10	ARL3	0.00192699	0.00170821
chr10	BBIP1	0.00165034	0.00150825
chr10	OAT	0.00166681	0.00144541
chr10	DHX32	0.00219321	0.00278798
chr11	CTSD	0.0015318	0.00151968
chr11	TPP1	0.00146142	0.00145683
chr11	TUB	0.00256171	0.002708
chr11	TEAD1	0.00507299	0.00489039
chr11	USH1C	0.002062	0.00204528
chr11	PAX6	0.00182447	0.00198815
chr11	PEX16	0.00149524	0.00140542
chr11	ZNF408	0.00143679	0.00145683
chr11	TMEM138	0.00146806	0.00154824
chr11	TMEM216	0.00145899	0.00149111
chr11	BEST1	0.00158159	0.00152539
chr11	ASRGL1	0.00213656	0.0021424
chr11	ROM1	0.0014164	0.00138828
chr11	BBS1	0.00168508	0.00161109
chr11	CABP4	0.00147823	0.001354
chr11	LRP5	0.00324235	0.00350783
chr11	CAPN5	0.00218081	0.00214812
chr11	MYO7A	0.00256166	0.00263944
chr11	TMEM126A	0.00148745	0.0017025
chr11	FZD4	0.00150301	0.0016168
chr11	TYR	0.00298481	0.00306221
chr11	DYNC2H1	0.00644477	0.00640595
chr11	CEP164	0.00272213	0.00264516
chr11	DSCAML1	0.00670916	0.00631295
chr11	C1QTNF5	0.00139728	0.00126259
chr11	MFRP	0.00147625	0.00130829
chr12	CACNA2D4	0.00310562	0.00309385
chr12	GNB3	0.00147182	0.00140542
chr12	PEX5	0.00177936	0.00163394
chr12	PDE6H	0.00149077	0.00147969
chr12	COL2A1	0.00180262	0.00171392
chr12	RDH5	0.00142933	0.00142256
chr12	GNS	0.00199987	0.00185675
chr12	CCT2	0.00159107	0.0016168
chr12	BBS10	0.0014239	0.00136543
chr12	CEP290	0.00264506	0.00285654
chr12	POC1B	0.00282652	0.00264516
chr12	CEP83	0.00347325	0.00354782
chr12	MVK	0.0017106	0.00157681
chr12	IFT81	0.0026639	0.00280512
chr12	TCTN1	0.0018549	0.00191388
chr12	C12orf65	0.00170586	0.00187389
chr12	TCTN2	0.00188069	0.00183961
chr13	GJB6	0.00151242	0.00145112
chr13	IFT88	0.00307363	0.00278798
chr13	ITM2B	0.00188698	0.00186818
chr13	RCBTB1	0.00210434	0.00229094
chr13	CLN5	0.0017601	0.00166822
chr13	GRK1	0.00233593	0.0022105
chr14	RPGRIP1	0.00223791	0.00237664
chr14	NRL	0.00186784	0.00193673
chr14	OTX2	0.00159989	0.00178248
chr14	KIAA0586	0.00306739	0.00299937
chr14	SIX6	0.00142065	0.00142827
chr14	RDH11	0.00163009	0.00169107
chr14	RDH12	0.00181602	0.00195959
chr14	VSX2	0.00168895	0.00175963
chr14	TTLL5	0.00577353	0.00593017
chr14	IFT43	0.00386929	0.00402772
chr14	SPATA7	0.00254017	0.00253089
chr14	TTC8	0.00214973	0.00217668
chr14	FBLN5	0.00244631	0.00245091
chr15	OCA2	0.00608842	0.00586162
chr15	TRPM1	0.00356466	0.00356496
chr15	DNAJC17	0.00194961	0.00205099
chr15	TUBGCP4	0.00192541	0.00179391
chr15	SLC24A5	0.00166693	0.00179962
chr15	SLC24A1	0.00204978	0.00195387
chr15	CLN6	0.00205786	0.00203386
chr15	NR2E3	0.00172089	0.0017482
chr15	BBS4	0.00208631	0.00213669
chr15	SCAPER	0.00900769	0.00902095
chr15	CIB2	0.00173881	0.00166822
chr15	IDH3A	0.00192399	0.00181676
chr15	RLBP1	0.0015308	0.00159966
chr15	KIF7	0.00200935	0.00208527
chr16	GNPTG	0.00153679	0.00131401
chr16	IFT140	0.00276235	0.00250233
chr16	CLUAP1	0.00189146	0.00197101
chr16	ABCC6	0.00239178	0.00235694
chr16	KIAA0556	0.00452393	0.00465616
chr16	CLN3	0.00166394	0.00171964
chr16	ZNF423	0.00644398	0.00626153
chr16	RPGRIP1L	0.00281906	0.00284511
chr16	BBS2	0.0020994	0.00213669
chr16	ARL2BP	0.00148465	0.00145683
chr16	CNGB1	0.00258622	0.00238807
chr16	CDH3	0.00255388	0.00265658
chr16	DHX38	0.00163429	0.00173106
chr16	TMEM231	0.00163741	0.0014854
chr16	ADAMTS18	0.00393466	0.00395345
chr17	PRPF8	0.00183894	0.00182238
chr17	AIPL1	0.0019385	0.00200529
chr17	PITPNM3	0.00281231	0.00295366
chr17	KIAA0753	0.00222698	0.00219494
chr17	GUCY2D	0.00161275	0.00161109
chr17	TMEM107	0.00142391	0.00140542
chr17	CTC1	0.00168829	0.0017025
chr17	B9D1	0.00197109	0.00195959
chr17	UNC119	0.00145105	0.00158824
chr17	PEX12	0.00142564	0.00150825
chr17	GPR179	0.00163546	0.00163049
chr17	NAGLU	0.00148235	0.0014854
chr17	GRN	0.00147758	0.00146826
chr17	MKS1	0.00156394	0.00137114
chr17	GDPD1	0.00213025	0.0024452
chr17	YPEL2	0.00232986	0.00241663
chr17	CA4	0.001657	0.00165108
chr17	RGS9	0.0031082	0.00323932
chr17	ARSG	0.00361038	0.00351926
chr17	FDXR	0.00151421	0.00150938
chr17	USH1G	0.00146817	0.00169678
chr17	PRCD	0.00172597	0.00183961
chr17	SGSH	0.00156453	0.00150254
chr17	FSCN2	0.00148982	0.00146255
chr17	PDE6G	0.00154324	0.00161109
chr18	LAMA1	0.0037817	0.00396488
chr19	REEP6	0.00146253	0.0016168
chr19	RAX2	0.00141291	0.00119975
chr19	ARHGEF18	0.00242982	0.00241939
chr19	PNPLA6	0.00175019	0.0018339
chr19	NXNL1	0.00144527	0.00149111
chr19	RGS9BP	0.0014035	0.00157681
chr19	B9D2	0.00150345	0.00141684
chr19	OPA3	0.00239439	0.00214812
chr19	CRX	0.00169253	0.00171392
chr19	PRKCG	0.00175981	0.00186246
chr19	PRPF31	0.00159333	0.00159103
chr20	IDH3B	0.00144969	0.00151397
chr20	PANK2	0.00193216	0.0019653
chr20	MKKS	0.0018249	0.00193673
chr20	JAG1	0.00186739	0.00185675
chr20	KIZ	0.00302255	0.00334786
chr20	ABHD12	0.00268629	0.00272514
chr20	CEP250	0.00224824	0.0022738
chr20	COL9A3	0.00171122	0.00141684
chr20	DNAJC5	0.00193027	0.00195387
chr20	PRPF6	0.00208182	0.00214812
chr21	C21orf2	0.00151317	0.00128544
chr21	COL18A1	0.00285701	0.00238807
chr22	PEX26	0.00209895	0.0021424
chr22	PISD	0.00197186	0.00184532
chr22	TIMP3	0.00221015	0.00216526
chr22	LARGE1	0.0117896	0.0117861
chr22	IFT27	0.00161723	0.00164537
chr22	ACO2	0.0021901	0.00230808
chr22	TUBGCP6	0.00174436	0.00154824
